# Supplementary material for: Effects of Combined Oxytocin and Beta-3 Receptor Agonist (CL 316243) Treatment on Body Weight and Adiposity in Male Diet-Induced Obese Rats
Source: Front Physiol. 2021 Sep 8;12:725912. doi: 10.3389/fphys.2021.725912 (PMC8457402; doi:10.3389/fphys.2021.725912)
Supplement: Supplementary file 3 [file Table_1.XLS]

## Sheet: Sheet1
Table 1A. Changes in Gene Expression Following CL 316243
Treatment in Male DIO Rats
Treatment			VEH		CL 316243
IBAT
Adra2a			1.0 ± 0.3a		1.0 ± 0.2a
beta1ar			1.0 ± 0.1a		2.3 ± 0.6a
beta2ar			1.0 ± 0.2a		1.1 ± 0.3a
beta3ar			1.0 ± 0.2a		0.5 ± 0.1b
UCP1			1.0 ± 0.2a		2.0 ± 0.1b
UCP2			1.0 ± 0.2a		0.9 ± 0.1a
UCP3			1.0 ± 0.2a		0.9 ± 0.2a
bmp8b			1.0 ± 0.2a		0.8 ± 0.2a
Cidea			1.0 ± 0.1a		1.1 ± 0.2a
Gpr120			1.0 ± 0.2a		2.6 ± 0.1a
Cox8b			1.0 ± 0.1a		1.4 ± 0.2a
DIO2			1.0 ± 0.3a		12.4 ± 1.9b
Ppargc1a			1.0 ± 0.2a		10.9 ± 2.0b
Table 1B. Changes in Gene Expression Following CL 316243
Treatment in Male DIO Rats
Treatment			VEH		CL 316243
IWAT
Adra2a			1.0 ± 1.0a		0.03 ± 0.02a
beta1ar			1.0 ± 0.5a		0.8 ± 0.2a
beta2ar			1.0 ± 0.2a		0.9 ± 0.1a
beta3ar			1.0 ± 0.7a		0.6 ± 0.1a
UCP1			1.0 ± 0.3a		1.3 ± 0.6a
UCP2			1.0 ± 0.3a		0.8 ± 0.1a
UCP3			1.0 ± 0.5a		2.2 ± 0.4a
bmp8b			1.0 ± 0.3a		0.8 ± 0.2a
Cidea			1.0 ± 0.3a		2.2 ± 0.3b
Gpr120			1.0 ± 0.3a		3.3 ± 0.9a
Cox8b			1.0 ± 0.1a		11.7 ± 6.3a
DIO2			1.0 ± 0.7a		2.4 ± 1.0a
Ppargc1a			1.0 ± 0.3a		1.9 ± 0.7a
Different letters denote significant differences between treatments
Shared letters are not significantly different from one another
N=4-5/group
Table 1C. Changes in TIBAT Following CL 316243 Treatment in Male DIO Rats
IP		0 min	15 min	30 min	45 min	60 min	120 min
		Temp (C°)	Temp (C°)	Temp (C°)	Temp (C°)	Temp (C°)	Temp (C°)
VEH		37.1±.0.1	37.4±.0.1	37.3±.0.1	37.3±.0.2	37.1±.0.1	37.5±.0.2
CL 316243		37.0±.0.1	38.7±.0.3*	38.4±.0.1*	38.1±.0.2*	38.1±.0.3*	38.4±.0.2*
*P<0.05 vs VEH
N=4-5/group
