# Supplementary material for: Effects of Combined Oxytocin and Beta-3 Receptor Agonist (CL 316243) Treatment on Body Weight and Adiposity in Male Diet-Induced Obese Rats
Source: Front Physiol. 2021 Sep 8;12:725912. doi: 10.3389/fphys.2021.725912 (PMC8457402; doi:10.3389/fphys.2021.725912)
Supplement: Supplementary file 4 [file Table_2.XLSX]

## Sheet: Sheet1
Table 2A TIBAT measurements following acute systemic administration of the beta‐3 receptor
agonist (CL 316243) or vehicle in male DIO rats
IP injection day 1 (CL 316243; 0.001 mg/kg)
Day 1	4V	IP		0 min	15 min	30 min	45 min	60 min	20 h	24 h
				Temp (C°)	Temp (C°)	Temp (C°)	Temp (C°)	Temp (C°)	Temp (C°)	Temp (C°)
	VEH	VEH		36.9±.0.2	37.6±.0.1	37.4±.0.2	37.1±.0.2	37.1±.0.1	37.1±.0.3	36.5±.0.1
	VEH	CL 316243		37.2±.0.2	38.6±.0.3*	38.6±.0.2*	38.3±.0.2*	38.2±.0.3*	37.0±.0.3	37.0±.0.2
	OT	VEH		37.6±.0.2	38.2±.0.3†	38.0±.0.3	38.2±.0.3*	38.1±.0.3*	37.4±.0.2	37.5±.0.3*
	OT	CL 316243		37.4±.0.2	38.7±.0.4*	38.8±.0.4*	38.5±.0.4*	38.3±.0.3*	37.1±.0.4	36.9±.0.3
Table 2B TIBAT measurements following acute systemic administration of the beta‐3 receptor
agonist (CL 316243) or vehicle in male DIO rats
IP injection day 24 (CL 316243; 0.5 mg/kg)
Day 24	4V	IP		0 min	15 min	30 min	45 min	60 min	20 h	24 h
				Temp (C°)	Temp (C°)	Temp (C°)	Temp (C°)	Temp (C°)	Temp (C°)	Temp (C°)
	VEH	VEH		36.6±.0.1	37.8±.0.2	37.4±.0.2	37.3±.0.1	37.2±.0.2	36.8±.0.2	36.5±.0.2
	VEH	CL 316243		37.4±.0.4	38.8±.0.3*	38.7±.0.3*	38.5±.0.3*	38.4±.0.3*	37.1±.0.5	37.1±.0.5
	OT	VEH		37.3±.0.2	38.3±.0.3	38.1±.0.3	38.2±.0.3*	38.1±.0.3*	37.1±.0.3	37.3±.0.3
	OT	CL 316243		36.7±.0.4	38.3±.0.4	38.3±.0.4	38.1±.0.4†	37.9±.0.4	36.6±.0.4	36.3±.0.5
*P<0.05 vs VEH
†0.05<P<0.1
N=4-5/group
Note only N=2-3/group for 24 h measurement on Day 24
