# Supplementary material for: Effects of Combined Oxytocin and Beta-3 Receptor Agonist (CL 316243) Treatment on Body Weight and Adiposity in Male Diet-Induced Obese Rats
Source: Front Physiol. 2021 Sep 8;12:725912. doi: 10.3389/fphys.2021.725912 (PMC8457402; doi:10.3389/fphys.2021.725912)
Supplement: Supplementary file 5 [file Table_3.XLS]

## Sheet: Sheet1
Table 3. Changes in IBAT mRNA expression following chronic 4V OT (16 nmol/day)
and systemic CL 316243 (0.5 mg/kg) treatment in male DIO rats
Treatment			VEH		4V OT		CL 316243		CL 316243 + 4V OT
IBAT
Adra2a			1.0 ± 0.1a		2.1 ± 0.6a		2.5 ± 0.7a		1.6 ± 0.3a
beta1ar			1.0 ± 0.1a		1.1 ± 0.1a		1.0 ± 0.2a		1.0 ± 0.2a
beta2ar			1.0 ± 0.2a		1.3 ± 0.3a		1.0 ± 0.1a		0.9 ± 0.1a
beta3ar			1.0 ± 0.1a		1.3 ± 0.5a		0.6 ± 0.1a		0.5 ± 0.1a
UCP1			1.0 ± 0.2a		1.2 ± 0.2a		1.5 ± 0.4a		1.7 ± 0.3a
UCP2			1.0 ± 0.2a		1.1 ± 0.1a		1.3 ± 0.4a		1.8 ± 0.2a
UCP3			1.0 ± 0.1a		1.9 ± 0.5a		1.4 ± 0.6a		1.6 ± 0.3a
bmp8b			1.0 ± 0.5a		1.0 ± 0.2a		1.7 ± 0.8a		1.2 ± 0.1a
Cidea			1.0 ± 0.2a		1.4 ± 0.4a		1.7 ± 0.5a		1.2 ± 0.3a
Gpr120			1.0 ± 0.1a		1.7 ± 0.3a		16.1 ± 3.7b		10.7 ± 2.1b
Cox8b			1.0 ± 0.2a		1.3 ± 0.2a		1.4 ± 0.1a		0.9 ± 0.1a
DIO2			1.0 ± 0.1a		2.1 ± 0.3ac		4.2 ± 1.1b		3.6 ± 0.7bc
Ppargc1a			1.0 ± 0.1a		1.4 ± 0.3a		13.8 ± 7.1a		8.1 ± 2.7a
Different letters denote significant differences between treatments
Shared letters are not significantly different from one another
N=4-5/group
