# Supplementary material for: Effects of Combined Oxytocin and Beta-3 Receptor Agonist (CL 316243) Treatment on Body Weight and Adiposity in Male Diet-Induced Obese Rats
Source: Front Physiol. 2021 Sep 8;12:725912. doi: 10.3389/fphys.2021.725912 (PMC8457402; doi:10.3389/fphys.2021.725912)
Supplement: Supplementary file 6 [file Table_4.XLSX]

## Sheet: Sheet1
Table 4A TIBAT measurements following acute systemic administration of the beta‐3 receptor
agonist (CL 316243) or vehicle in male DIO rats
IP injection day 1 (CL 316243; 0.5 mg/kg)
Day 1	4V	IP		0 min	15 min	30 min	45 min	60 min	20 h	24 h
				Temp (C°)	Temp (C°)	Temp (C°)	Temp (C°)	Temp (C°)	Temp (C°)	Temp (C°)
	VEH	VEH		37.1±.0.3	37.8±.0.3	37.7±.0.2	37.4±.0.2	37.4±.0.2	36.4±.0.2	36.9±.0.2
	VEH	CL 316243		36.9±.0.3	38.5±.0.2†	38.3±.0.2†	38.2±.0.2*	38.2±.0.2*	37.5±.0.3*	37.5±.0.3
	OT	VEH		37.0±.0.2	37.8±.0.2	37.5±.0.2	37.4±.0.2	37.5±.0.2	36.5±.0.2	36.9±.0.3
	OT	CL 316243		37.3±.0.1	38.9±.0.2	38.6±.0.2	38.3±.0.2	38.2±.0.2	37.7±.0.3*	37.7±.0.2
Table 4B TIBAT measurements following acute systemic administration of the beta‐3 receptor
agonist (CL 316243) or vehicle in male DIO rats
IP injection day 19 (CL 316243; 0.5 mg/kg)
Day 19	4V	IP		0 min	15 min	30 min	45 min	60 min	20 h	24 h
				Temp (C°)	Temp (C°)	Temp (C°)	Temp (C°)	Temp (C°)	Temp (C°)	Temp (C°)
	VEH	VEH		37.1±.0.2	37.7±.0.2	37.5±.0.2	37.4±.0.3	37.3±.0.3	36.6±.0.6	36.9±.0.3
	VEH	CL 316243		36.7±.0.2	38.3±.0.3†	38.2±.0.2*	38.2±.0.2*	38.1±.0.2†	36.7±.0.2	37.0±.0.2
	OT	VEH		36.7±.0.2	37.7±.0.1	37.5±.0.1	37.4±.0.1	37.4±.0.2	36.5±.0.5	36.8±.0.2
	OT	CL 316243		36.9±.0.2	38.5±.0.3*	38.4±.0.3*	38.3±.0.3*	38.2±.0.3*	36.9±.0.2	36.9±.0.3
*P<0.05 vs VEH
†0.05<P<0.1
N=8-10/group
