# Supplementary material for: Effects of Combined Oxytocin and Beta-3 Receptor Agonist (CL 316243) Treatment on Body Weight and Adiposity in Male Diet-Induced Obese Rats
Source: Front Physiol. 2021 Sep 8;12:725912. doi: 10.3389/fphys.2021.725912 (PMC8457402; doi:10.3389/fphys.2021.725912)
Supplement: Supplementary file 7 [file Table_5.XLS]

## Sheet: Sheet1
Table 5. Plasma Measurements Following 4V Infusions of OT (16 nmol/day), CL 316243 (0.5 mg/kg)
or OT (16 nmol/day) + CL 316243 (0.5 mg/kg) in DIO Rats
4V Treatment			Vehicle		OT		CL 316243		OT + CL 316243
			HFD		HFD		HFD		HFD
Leptin (ng/mL)			36.8 ± 6.9a		25.9 ± 2.5a		26.7 ± 2.6a		20.9 ± 3.1a
Insulin (ng/mL)			1.7 ± 0.3a		1.0 ± 0.2a		2.1 ± 0.6a		1.4 ± 0.2a
FGF-21 (pg/mL)			140.8 ± 35a		134 ± 21.6a		59.3 ± 17.2a		131.2 ± 38.1a
Irisin (mg/mL)			5.3 ± 0.6a		6.2 ± 1.4a		5.6 ± 0.4a		5.2 ± 0.6a
Adiponectin (mg/mL)			7.4 ± 0.9a		6.7 ± 0.5a		10.3 ± 1.4a		8.5 ± 1.2a
Blood Glucose (mg/dL)			156.8 ± 9.8a		153 ± 10.1a		129.5 ± 7.5a		132.3 ± 8.2a
FFA (mEq/L)			0.24 ± 0.02a		0.27 ± 0.07ab		0.34 ± 0.07ab		0.48 ± 0.04b
Total Cholesterol (mg/dL)			102.8 ± 4.6a		95.0 ± 4.0ab		85.6 ± 3.1b		96.9± 5.1ab
Different letters denote significant differences between treatments
Shared letters are not significantly different from one another
N=4-5/group
