# Supplementary material for: Effects of Combined Oxytocin and Beta-3 Receptor Agonist (CL 316243) Treatment on Body Weight and Adiposity in Male Diet-Induced Obese Rats
Source: Front Physiol. 2021 Sep 8;12:725912. doi: 10.3389/fphys.2021.725912 (PMC8457402; doi:10.3389/fphys.2021.725912)
Supplement: Supplementary file 8 [file Table_6.XLS]

## Sheet: Sheet1
Table 6. Plasma Measurements Following 4V Infusions of OT (16 nmol/day), CL 316243 (0.5 mg/kg)
or OT (16 nmol/day) + CL 316243 (0.5 mg/kg) in DIO Rats
4V Treatment			Vehicle		OT		CL 316243		OT + CL 316243
			HFD		HFD		HFD		HFD
Leptin (ng/mL)			39.4 ± 6.3a		38.5 ± 4.3a		24.9 ± 3.4ab		20.4 ± 3.6b
Insulin (ng/mL)			2.0 ± 0.3a		2.2 ± 0.3a		1.3 ± 0.2a		3.2 ± 1.4a
FGF-21 (pg/mL)			146.4 ± 17.8a		142.3 ± 12.5a		128.7 ± 27a		174.9 ± 68.4a
Irisin (mg/mL)			5.5 ± 1.0a		5.6 ± 0.9a		5.4 ± 0.7a		5.5 ± 0.5a
Adiponectin (mg/mL)			7.2 ± 0.4a		7.4 ± 0.6a		9.0 ± 0.5ab		11.1 ± 1.1b
Blood Glucose (mg/dL)			161.5 ± 7.8a		153.9 ± 4.8a		150.7 ± 8.1a		141 ± 5.0a
FFA (mEq/L)			0.25 ± 0.02a		0.28 ± 0.06a		0.32 ± 0.05a		0.28 ± 0.03a
Total Cholesterol (mg/dL)			93.9 ± 8.4a		95.9 ± 3.5a		104.9 ± 6.4a		106.8 ± 7.7a
Different letters denote significant differences between treatments
Shared letters are not significantly different from one another
N=8-10/group
